# Supplementary material for: Synthesis and Structural Characterization of Copper Complexes Containing “R-Substituted” Bis-7-Azaindolyl Borate Ligands
Source: Molecules. 2023 Jun 17;28(12):4825. doi: 10.3390/molecules28124825 (PMC10303152; doi:10.3390/molecules28124825)
Supplement: Supplementary file 1 [file molecules-28-04825-s001.zip]

Archive with 1 entries (1 files):
- molecules-2432312-supplementary.pdf
